# Supplementary material for: The Fatty Acid-Based Erythrocyte Membrane Lipidome in Dogs with Chronic Enteropathy
Source: Animals (Basel). 2021 Sep 5;11(9):2604. doi: 10.3390/ani11092604 (PMC8469057; doi:10.3390/ani11092604)
Supplement: Supplementary file 1 [file animals-11-02604-s001.zip]

Archive with 1 entries (1 files):
- animals-1268852-supplementary.pdf
